# Supplementary material for: Macromolecular Design for Oxygen/Nitrogen Permselective Membranes—Top-Performing Polymers in 2020—
Source: Polymers (Basel). 2021 Sep 6;13(17):3012. doi: 10.3390/polym13173012 (PMC8433776; doi:10.3390/polym13173012)
Supplement: Supplementary file 1 [file polymers-13-03012-s001.zip]

Archive with 1 entries (1 files):
- polymers-1287250-supplementary.pdf
